# Supplementary material for: Structural rearrangements generate cell-specific, gene-independent CRISPR-Cas9 loss of fitness effects
Source: Genome Biol. 2019 Feb 5;20:27. doi: 10.1186/s13059-019-1637-z (PMC6362594; doi:10.1186/s13059-019-1637-z)
Supplement: Supplementary file 2 — Table S1. List of cancer cell lines included in the study. (XLSX 30 kb) [file 13059_2019_1637_MOESM2_ESM.xlsx]

## Sheet: Sheet1
Supplementary Table S1. List of cancer cell lines included in the study.
Cell Line Name	Tissue	Cancer Type	TCGA	CCLE ID	Ploidy (SNP6)	SNP6	RNA-Seq	CRISPR-Cas9	CRISPR-Cas9 replicate correlation (gene level)
647-V	Bladder	Bladder Carcinoma	BLCA	647V_URINARY_TRACT	2.53694	Yes	Yes	Yes	0.892217
CAL-29	Bladder	Bladder Carcinoma	BLCA	CAL29_URINARY_TRACT	2.93253	Yes	Yes	Yes	0.793609
RT4	Bladder	Bladder Carcinoma	BLCA	RT4_URINARY_TRACT	3.80559	Yes	Yes	Yes	0.325639
HT-1197	Bladder	Bladder Carcinoma	BLCA	HT1197_URINARY_TRACT	3.27834	Yes	Yes	Yes	0.499201
HT-1376	Bladder	Bladder Carcinoma	BLCA	HT1376_URINARY_TRACT	5.14621	Yes	Yes	Yes	0.630632
TCCSUP	Bladder	Bladder Carcinoma	BLCA	TCCSUP_URINARY_TRACT	3.1478	Yes	Yes	Yes	0.876927
VM-CUB-1	Bladder	Bladder Carcinoma	BLCA	VMCUB1_URINARY_TRACT	1.9729	Yes	Yes	Yes	0.808901
UM-UC-3	Bladder	Bladder Carcinoma	BLCA	UMUC3_URINARY_TRACT	3.49369	Yes	Yes	Yes	0.920428
BFTC-905	Bladder	Bladder Carcinoma	BLCA	BFTC905_URINARY_TRACT	2.74336	Yes	Yes	Yes	0.841224
KU-19-19	Bladder	Bladder Carcinoma	BLCA	KU1919_URINARY_TRACT	3.32215	Yes	Yes	Yes	0.898695
5637	Bladder	Bladder Carcinoma	BLCA	5637_URINARY_TRACT	3.05694	Yes	Yes	Yes	0.87571
RT-112	Bladder	Bladder Carcinoma	BLCA	RT112_URINARY_TRACT	2.04421	Yes	Yes	Yes	0.761098
639-V	Bladder	Bladder Carcinoma	OTHER	639V_URINARY_TRACT	2.47165	Yes	Yes	Yes
SJSA-1	Bone	Osteosarcoma		SJSA1_BONE	2.0556	Yes	Yes	Yes
CAL-78	Bone	Chondrosarcoma		CAL78_BONE	3.49292	Yes	Yes	Yes	0.857256
CADO-ES1	Bone	Ewing's Sarcoma		CADOES1_BONE	3.10119	Yes	Yes	Yes	0.350525
Saos-2	Bone	Osteosarcoma		SAOS2_BONE	2.60177	Yes	Yes	Yes	0.85233
SK-ES-1	Bone	Ewing's Sarcoma		SKES1_BONE	2.24414	Yes	Yes	Yes	0.490688
SK-PN-DW	Bone	Ewing's Sarcoma		SKPNDW_BONE	1.85549	Yes	Yes	Yes	0.450519
MDA-MB-415	Breast	Breast Carcinoma	BRCA	MDAMB415_BREAST	2.84741	Yes	Yes	Yes	0.851909
MDA-MB-157	Breast	Breast Carcinoma	BRCA	MDAMB157_BREAST	2.82718	Yes	Yes	Yes	0.914924
HCC1806	Breast	Breast Carcinoma	OTHER	HCC1806_BREAST	2.32279	Yes	Yes	Yes	0.932327
HCC1395	Breast	Breast Carcinoma	BRCA	HCC1395_BREAST	2.80063	Yes	Yes	Yes	0.914419
CAL-51	Breast	Breast Carcinoma	BRCA	CAL51_BREAST	1.99934	Yes	Yes	Yes	0.677914
HCC1143	Breast	Breast Carcinoma	BRCA	HCC1143_BREAST	3.44166	Yes	Yes	Yes	0.946964
MDA-MB-436	Breast	Breast Carcinoma	BRCA	MDAMB436_BREAST	3.01403	Yes	Yes	Yes	0.838782
HCC1428	Breast	Breast Carcinoma	BRCA	HCC1428_BREAST	3.50506	Yes	Yes	Yes	0.872261
BT-549	Breast	Breast Carcinoma	BRCA	BT549_BREAST	3.07002	Yes	Yes	Yes	0.903658
HCC1937	Breast	Breast Carcinoma	BRCA	HCC1937_BREAST	4.42183	Yes	Yes	Yes	0.907588
MDA-MB-453	Breast	Breast Carcinoma	BRCA	MDAMB453_BREAST	4.28523	Yes	Yes	Yes	0.900243
AU565	Breast	Breast Carcinoma	BRCA	AU565_BREAST	3.68879	Yes	Yes	Yes	0.750557
MDA-MB-468	Breast	Breast Carcinoma		MDAMB468_BREAST	2.91065	Yes	Yes	Yes
EFM-19	Breast	Breast Carcinoma	BRCA	EFM19_BREAST	2.93607	Yes	Yes	Yes	0.75399
HCC1954	Breast	Breast Carcinoma	BRCA	HCC1954_BREAST	4.31185	Yes	Yes	Yes	0.685219
HCC1419	Breast	Breast Carcinoma	BRCA	HCC1419_BREAST	3.68413	Yes	Yes	Yes	0.808506
MDA-MB-231	Breast	Breast Carcinoma	BRCA	MDAMB231_BREAST	2.84085	Yes	Yes	Yes	0.90306
CAMA-1	Breast	Breast Carcinoma	BRCA	CAMA1_BREAST	2.02015	Yes	Yes	Yes	0.916962
HCC202	Breast	Breast Carcinoma	BRCA	HCC202_BREAST	2.9405	Yes	Yes	Yes	0.81991
T98G	Central Nervous System	Glioblastoma	GBM	T98G_CENTRAL_NERVOUS_SYSTEM	2.8049	Yes	Yes	Yes	0.910625
U251	Central Nervous System	Low Grade Glioma	GBM	U251MG_CENTRAL_NERVOUS_SYSTEM	2.13876	Yes	Yes	Yes	0.961904
KALS-1	Central Nervous System	Glioblastoma	CANNOT_CLASSIFY	KALS1_CENTRAL_NERVOUS_SYSTEM	3.05146	Yes	Yes	Yes	0.926559
Daoy	Central Nervous System	Other Solid Carcinomas	OTHER	DAOY_CENTRAL_NERVOUS_SYSTEM	4.31764	Yes	Yes	Yes	0.91044
H4	Central Nervous System	Low Grade Glioma	CANNOT_CLASSIFY	H4_CENTRAL_NERVOUS_SYSTEM	3.11699	Yes	Yes	Yes	0.70437
YH-13	Central Nervous System	Glioblastoma	GBM	YH13_CENTRAL_NERVOUS_SYSTEM	2.08297	Yes	Yes	Yes	0.854077
GI-1	Central Nervous System	Glioblastoma	OTHER	GI1_CENTRAL_NERVOUS_SYSTEM	4.47161	Yes	Yes	Yes
42-MG-BA	Central Nervous System	Glioblastoma	GBM	42MGBA_CENTRAL_NERVOUS_SYSTEM	4.02637	Yes	Yes	Yes	0.756225
GB-1	Central Nervous System	Glioblastoma	GBM	GB1_CENTRAL_NERVOUS_SYSTEM	3.01792	Yes	Yes	Yes	0.910552
LN-18	Central Nervous System	Glioblastoma	GBM	LN18_CENTRAL_NERVOUS_SYSTEM	2.57485	Yes	Yes	Yes	0.836612
CAS-1	Central Nervous System	Glioblastoma	GBM	CAS1_CENTRAL_NERVOUS_SYSTEM	3.7679	Yes	Yes	Yes	0.650661
ONS-76	Central Nervous System	Other Solid Carcinomas	OTHER	ONS76_CENTRAL_NERVOUS_SYSTEM	3.61559	Yes	Yes	Yes	0.771399
DK-MG	Central Nervous System	Glioblastoma	GBM	DKMG_CENTRAL_NERVOUS_SYSTEM	1.9245	Yes	Yes	Yes	0.507868
CCF-STTG1	Central Nervous System	Low Grade Glioma	GBM	CCFSTTG1_CENTRAL_NERVOUS_SYSTEM	4.01587	Yes	Yes	Yes	0.874118
KNS-42	Central Nervous System	Glioblastoma	CANNOT_CLASSIFY	KNS42_CENTRAL_NERVOUS_SYSTEM	3.18792	Yes	Yes	Yes	0.781678
8-MG-BA	Central Nervous System	Glioblastoma	GBM	8MGBA_CENTRAL_NERVOUS_SYSTEM	2.30499	Yes	Yes	Yes	0.693777
GAMG	Central Nervous System	Glioblastoma	CANNOT_CLASSIFY	GAMG_CENTRAL_NERVOUS_SYSTEM	2.89384	Yes	Yes	Yes	0.885427
KS-1	Central Nervous System	Glioblastoma	GBM	KS1_CENTRAL_NERVOUS_SYSTEM	3.60367	Yes	Yes	Yes	0.342052
SiHa	Cervix	Cervical Carcinoma	CESC	SIHA_CERVIX	2.9513	Yes	Yes	Yes	0.909984
EN	Endometrium	Endometrial Carcinoma	UCEC	EN_ENDOMETRIUM	3.73359	Yes	Yes	Yes	0.580921
ESS-1	Endometrium	Other Solid Carcinomas	OTHER	ESS1_ENDOMETRIUM	2.03213	Yes	Yes	Yes	0.904901
MFE-319	Endometrium	Endometrial Carcinoma	UCEC	MFE319_ENDOMETRIUM	1.99784	Yes	Yes	Yes	0.83725
SNG-M	Endometrium	Endometrial Carcinoma	UCEC	SNGM_ENDOMETRIUM	2.00156	Yes	Yes	Yes	0.90882
KLE	Endometrium	Endometrial Carcinoma	UCEC	KLE_ENDOMETRIUM	2.68168	Yes	Yes	Yes	0.760909
TE-6	Esophagus	Esophageal Squamous Cell Carcinoma		TE6_OESOPHAGUS	2.7258	Yes	Yes	Yes	0.782812
TE-5	Esophagus	Esophageal Squamous Cell Carcinoma		TE5_OESOPHAGUS	3.01469	Yes	Yes	Yes	0.753672
KYSE-450	Esophagus	Esophageal Squamous Cell Carcinoma		KYSE450_OESOPHAGUS	2.35158	Yes	Yes	Yes	0.893462
TE-8	Esophagus	Esophageal Squamous Cell Carcinoma		TE8_OESOPHAGUS	2.47747	Yes	Yes	Yes	0.933071
KYSE-270	Esophagus	Esophageal Squamous Cell Carcinoma		KYSE270_OESOPHAGUS	2.91719	Yes	Yes	Yes	0.684003
TE-4	Esophagus	Esophageal Squamous Cell Carcinoma		TE4_OESOPHAGUS	2.58579	Yes	Yes	Yes	0.79501
TE-1	Esophagus	Esophageal Squamous Cell Carcinoma		TE1_OESOPHAGUS	2.7441	Yes	Yes	Yes	0.941373
OE21	Esophagus	Esophageal Squamous Cell Carcinoma		OE21_OESOPHAGUS	3.17779	Yes	Yes	Yes	0.82594
OE33	Esophagus	Esophageal Adenocarcinoma		OE33_OESOPHAGUS	3.65221	Yes	Yes	Yes	0.942962
KYSE-510	Esophagus	Esophageal Squamous Cell Carcinoma		KYSE510_OESOPHAGUS	3.7678	Yes	Yes	Yes	0.92428
KYSE-70	Esophagus	Esophageal Squamous Cell Carcinoma		KYSE70_OESOPHAGUS	2.49735	Yes	Yes	Yes	0.917881
KYSE-410	Esophagus	Esophageal Squamous Cell Carcinoma		KYSE410_OESOPHAGUS	4.08608	Yes	Yes	Yes	0.834804
KYSE-180	Esophagus	Esophageal Squamous Cell Carcinoma		KYSE180_OESOPHAGUS	2.71826	Yes	Yes	Yes	0.912922
CML-T1	Haematopoietic and Lymphoid Tissue	Chronic Myelogenous Leukemia		CMLT1_HAEMATOPOIETIC_AND_LYMPHOID_TISSUE	1.98695	Yes	Yes	Yes	0.380839
JJN-3	Haematopoietic and Lymphoid Tissue	Plasma Cell Myeloma		JJN3_HAEMATOPOIETIC_AND_LYMPHOID_TISSUE	2.80004	Yes	Yes	Yes	0.791349
SUP-T1	Haematopoietic and Lymphoid Tissue	T-Lymphoblastic Leukemia		SUPT1_HAEMATOPOIETIC_AND_LYMPHOID_TISSUE	1.99382	Yes	Yes	Yes	0.948124
PF-382	Haematopoietic and Lymphoid Tissue	T-Lymphoblastic Leukemia		PF382_HAEMATOPOIETIC_AND_LYMPHOID_TISSUE	3.98407	Yes	Yes	Yes	0.955203
MOLM-13	Haematopoietic and Lymphoid Tissue	Acute Myeloid Leukemia	LAML	MOLM13_HAEMATOPOIETIC_AND_LYMPHOID_TISSUE	2.22369	Yes	Yes	Yes	0.863272
DEL	Haematopoietic and Lymphoid Tissue	T-Cell Non-Hodgkin's Lymphoma		DEL_HAEMATOPOIETIC_AND_LYMPHOID_TISSUE	3.33416	Yes	Yes	Yes	0.872519
DB	Haematopoietic and Lymphoid Tissue	B-Cell Non-Hodgkin's Lymphoma	DLBC	DB_HAEMATOPOIETIC_AND_LYMPHOID_TISSUE	3.20288	Yes	Yes	Yes	0.717311
MV-4-11	Haematopoietic and Lymphoid Tissue	Other Blood Carcinomas		MV411_HAEMATOPOIETIC_AND_LYMPHOID_TISSUE	2.07314	Yes	Yes	Yes	0.834745
EoL-1-cell	Haematopoietic and Lymphoid Tissue	Acute Myeloid Leukemia		EOL1_HAEMATOPOIETIC_AND_LYMPHOID_TISSUE	2.21961	Yes	Yes	Yes	0.877836
SK-MM-2	Haematopoietic and Lymphoid Tissue	Plasma Cell Myeloma		SKMM2_HAEMATOPOIETIC_AND_LYMPHOID_TISSUE	1.98617	Yes	Yes	Yes	0.864967
EJM	Haematopoietic and Lymphoid Tissue	Plasma Cell Myeloma		EJM_HAEMATOPOIETIC_AND_LYMPHOID_TISSUE	3.04641	Yes	Yes	Yes	0.941573
OCI-AML3	Haematopoietic and Lymphoid Tissue	Acute Myeloid Leukemia	LAML	OCIAML3_HAEMATOPOIETIC_AND_LYMPHOID_TISSUE	2.14013	Yes	Yes	Yes	0.45657
OCI-AML2	Haematopoietic and Lymphoid Tissue	Acute Myeloid Leukemia	LAML	OCIAML2_HAEMATOPOIETIC_AND_LYMPHOID_TISSUE	2.15169	Yes	Yes	Yes	0.836514
697	Haematopoietic and Lymphoid Tissue	B-Lymphoblastic Leukemia		697_HAEMATOPOIETIC_AND_LYMPHOID_TISSUE	2.03008	Yes	Yes	Yes	0.677393
SU-DHL-4	Haematopoietic and Lymphoid Tissue	B-Cell Non-Hodgkin's Lymphoma		SUDHL4_HAEMATOPOIETIC_AND_LYMPHOID_TISSUE	2.18371	Yes	Yes	Yes	0.920069
SUP-M2	Haematopoietic and Lymphoid Tissue	T-Cell Non-Hodgkin's Lymphoma		SUPM2_HAEMATOPOIETIC_AND_LYMPHOID_TISSUE	2.19243	Yes	Yes	Yes	0.698789
NOMO-1	Haematopoietic and Lymphoid Tissue	Acute Myeloid Leukemia	LAML	NOMO1_HAEMATOPOIETIC_AND_LYMPHOID_TISSUE	2.08667	Yes	Yes	Yes	0.735557
NALM-6	Haematopoietic and Lymphoid Tissue	B-Lymphoblastic Leukemia		NALM6_HAEMATOPOIETIC_AND_LYMPHOID_TISSUE	1.99366	Yes	Yes	Yes	0.825896
KARPAS-299	Haematopoietic and Lymphoid Tissue	T-Cell Non-Hodgkin's Lymphoma		KARPAS299_HAEMATOPOIETIC_AND_LYMPHOID_TISSUE	1.94976	Yes	Yes	Yes	0.886716
LP-1	Haematopoietic and Lymphoid Tissue	Plasma Cell Myeloma		LP1_HAEMATOPOIETIC_AND_LYMPHOID_TISSUE	4.61924	Yes	Yes	Yes	0.667075
L-363	Haematopoietic and Lymphoid Tissue	Plasma Cell Myeloma		L363_HAEMATOPOIETIC_AND_LYMPHOID_TISSUE	2.15814	Yes	Yes	Yes	0.785101
THP-1	Haematopoietic and Lymphoid Tissue	Acute Myeloid Leukemia	LAML	THP1_HAEMATOPOIETIC_AND_LYMPHOID_TISSUE	2.18213	Yes	Yes	Yes	0.869037
KARPAS-422	Haematopoietic and Lymphoid Tissue	B-Cell Non-Hodgkin's Lymphoma	DLBC	KARPAS422_HAEMATOPOIETIC_AND_LYMPHOID_TISSUE	2.11294	Yes	Yes	Yes	0.651163
BHY	Head and Neck	Head and Neck Carcinoma	HNSC	BHY_UPPER_AERODIGESTIVE_TRACT	3.01043	Yes	Yes	Yes	0.848281
HSC-3	Head and Neck	Head and Neck Carcinoma	HNSC	HSC3_UPPER_AERODIGESTIVE_TRACT	2.7221	Yes	Yes	Yes	0.879141
HSC-2	Head and Neck	Head and Neck Carcinoma	HNSC	HSC2_UPPER_AERODIGESTIVE_TRACT	2.57523	Yes	Yes	Yes	0.953861
SCC-25	Head and Neck	Head and Neck Carcinoma	HNSC	SCC25_UPPER_AERODIGESTIVE_TRACT	1.93986	Yes	Yes	Yes	0.851928
CAL-33	Head and Neck	Head and Neck Carcinoma	HNSC	CAL33_UPPER_AERODIGESTIVE_TRACT	2.12144	Yes	Yes	Yes	0.874633
KMRC-20	Kidney	Kidney Carcinoma		KMRC20_KIDNEY	3.07375	Yes	Yes	Yes	0.935921
BFTC-909	Kidney	Kidney Carcinoma	KIRC	BFTC909_KIDNEY	3.36932	Yes	Yes	Yes	0.853684
VMRC-RCW	Kidney	Kidney Carcinoma		VMRCRCW_KIDNEY	2.14976	Yes	Yes	Yes
KMRC-1	Kidney	Kidney Carcinoma	KIRC	KMRC1_KIDNEY	3.35858	Yes	Yes	Yes	0.671758
RCC10RGB	Kidney	Kidney Carcinoma	KIRC	RCC10RGB_KIDNEY	1.81197	Yes	Yes	Yes	0.488162
769-P	Kidney	Kidney Carcinoma	KIRC	769P_KIDNEY	1.99136	Yes	Yes	Yes	0.820275
OS-RC-2	Kidney	Kidney Carcinoma	KIRC	OSRC2_KIDNEY	2.89941	Yes	Yes	Yes	0.854989
LS-1034	Large Intestine	Colorectal Carcinoma	COREAD	LS1034_LARGE_INTESTINE	3.09549	Yes	Yes	Yes	0.448397
HCC-56	Large Intestine	Colorectal Carcinoma	COREAD	HCC56_LARGE_INTESTINE	2.7544	Yes	Yes	Yes	0.808982
NCI-H747	Large Intestine	Colorectal Carcinoma	COREAD	NCIH747_LARGE_INTESTINE	3.02807	Yes	Yes	Yes	0.879817
MDST8	Large Intestine	Colorectal Carcinoma	COREAD	MDST8_LARGE_INTESTINE	3.99818	Yes	Yes	Yes	0.589622
LS-513	Large Intestine	Colorectal Carcinoma	COREAD	LS513_LARGE_INTESTINE	2.28287	Yes	Yes	Yes	0.630568
LoVo	Large Intestine	Colorectal Carcinoma	COREAD	LOVO_LARGE_INTESTINE	2.19867	Yes	Yes	Yes	0.669504
COLO-678	Large Intestine	Colorectal Carcinoma	COREAD	COLO678_LARGE_INTESTINE	2.36411	Yes	Yes	Yes	0.89271
CL-40	Large Intestine	Colorectal Carcinoma	COREAD	CL40_LARGE_INTESTINE	2.08231	Yes	Yes	Yes	0.454911
RKO	Large Intestine	Colorectal Carcinoma	COREAD	RKO_LARGE_INTESTINE	2.14764	Yes	Yes	Yes	0.885967
KM12	Large Intestine	Colorectal Carcinoma	COREAD	KM12_LARGE_INTESTINE	1.9987	Yes	Yes	Yes	0.730685
HT-115	Large Intestine	Colorectal Carcinoma	COREAD	HT115_LARGE_INTESTINE	2.12844	Yes	Yes	Yes	0.777855
SW48	Large Intestine	Colorectal Carcinoma	COREAD	SW48_LARGE_INTESTINE	2.08562	Yes	Yes	Yes	0.71477
C2BBe1	Large Intestine	Colorectal Carcinoma	COREAD	C2BBE1_LARGE_INTESTINE	3.61678	Yes	Yes	Yes	0.81548
NCI-H716	Large Intestine	Colorectal Carcinoma	COREAD	NCIH716_LARGE_INTESTINE	2.84217	Yes	Yes	Yes	0.733252
T84	Large Intestine	Colorectal Carcinoma	COREAD	T84_LARGE_INTESTINE	2.7391	Yes	Yes	Yes	0.581748
SW1463	Large Intestine	Colorectal Carcinoma	COREAD	SW1463_LARGE_INTESTINE	3.43778	Yes	Yes	Yes	0.836814
LS-180	Large Intestine	Colorectal Carcinoma	COREAD	LS180_LARGE_INTESTINE	1.99782	Yes	Yes	Yes	0.765532
CCK-81	Large Intestine	Colorectal Carcinoma	COREAD	CCK81_LARGE_INTESTINE	3.76054	Yes	Yes	Yes	0.738201
HT55	Large Intestine	Colorectal Carcinoma	COREAD	HT55_LARGE_INTESTINE	3.45734	Yes	Yes	Yes	0.752196
HT-29	Large Intestine	Colorectal Carcinoma	COREAD	HT29_LARGE_INTESTINE	3.10902	Yes	Yes	Yes	0.875657
SW837	Large Intestine	Colorectal Carcinoma	COREAD	SW837_LARGE_INTESTINE	1.88793	Yes	Yes	Yes	0.876616
SW620	Large Intestine	Colorectal Carcinoma	COREAD	SW620_LARGE_INTESTINE	2.22893	Yes	Yes	Yes	0.917254
huH-1	Liver	Hepatocellular Carcinoma		HUH1_LIVER	3.01421	Yes	Yes	Yes	0.937509
SNU-398	Liver	Hepatocellular Carcinoma		SNU398_LIVER	2.73709	Yes	Yes	Yes	0.794437
SK-HEP-1	Liver	Hepatocellular Carcinoma		SKHEP1_LIVER	2.87558	Yes	Yes	Yes	0.640167
HuH-7	Liver	Hepatocellular Carcinoma		HUH7_LIVER	2.50059	Yes	Yes	Yes	0.75905
JHH-7	Liver	Hepatocellular Carcinoma		JHH7_LIVER	3.04595	Yes	Yes	Yes	0.731771
JHH-1	Liver	Hepatocellular Carcinoma		JHH1_LIVER	3.90141	Yes	Yes	Yes	0.909827
SNU-182	Liver	Hepatocellular Carcinoma		SNU182_LIVER	3.21137	Yes	Yes	Yes	0.770308
SNU-449	Liver	Hepatocellular Carcinoma		SNU449_LIVER	2.49525	Yes	Yes	Yes	0.680097
NCI-H1299	Lung	Non-Small Cell Lung Carcinoma	NOT_TCGA	NCIH1299_LUNG	4.90841	Yes	Yes	Yes	0.921908
NCI-H2052	Lung	Mesothelioma		NCIH2052_PLEURA	3.96309	Yes	Yes	Yes
LK-2	Lung	Squamous Cell Lung Carcinoma	LUSC	LK2_LUNG	2.80104	Yes	Yes	Yes	0.704309
NCI-H1581	Lung	Non-Small Cell Lung Carcinoma	NOT_TCGA	NCIH1581_LUNG	3.30829	Yes	Yes	Yes	0.900855
NCI-H1944	Lung	Lung Adenocarcinoma	LUAD	NCIH1944_LUNG	2.17233	Yes	Yes	Yes	0.818702
A549	Lung	Lung Adenocarcinoma	LUAD	A549_LUNG	2.80312	Yes	Yes	Yes	0.743241
IST-MES1	Lung	Mesothelioma		ISTMES1_PLEURA	3.29591	Yes	Yes	Yes	0.435209
EPLC-272H	Lung	Other Solid Carcinomas	LUSC	EPLC272H_LUNG	3.12223	Yes	Yes	Yes	0.95097
NCI-H1703	Lung	Other Solid Carcinomas	NOT_TCGA	NCIH1703_LUNG	2.35556	Yes	Yes	Yes	0.857795
PC-14	Lung	Lung Adenocarcinoma	LUAD	PC14_LUNG	3.25041	Yes	Yes	Yes	0.930101
LXF-289	Lung	Lung Adenocarcinoma	LUAD	LXF289_LUNG	2.96109	Yes	Yes	Yes	0.807798
SK-MES-1	Lung	Squamous Cell Lung Carcinoma	LUSC	SKMES1_LUNG	2.55406	Yes	Yes	Yes	0.926856
HOP-62	Lung	Lung Adenocarcinoma	LUAD	HOP62_LUNG	2.97745	Yes	Yes	Yes	0.784317
Calu-6	Lung	Non-Small Cell Lung Carcinoma	LUAD	CALU6_LUNG	2.69057	Yes	Yes	Yes	0.927002
NCI-H460	Lung	Non-Small Cell Lung Carcinoma	NOT_TCGA	NCIH460_LUNG	2.53232	Yes	Yes	Yes	0.831546
NCI-H2030	Lung	Lung Adenocarcinoma	LUAD	NCIH2030_LUNG	2.17934	Yes	Yes	Yes	0.756847
NCI-H838	Lung	Lung Adenocarcinoma	LUAD	NCIH838_LUNG	2.34021	Yes	Yes	Yes	0.939599
NCI-H1648	Lung	Lung Adenocarcinoma	LUAD	NCIH1648_LUNG	2.49596	Yes	Yes	Yes	0.823728
NCI-H1437	Lung	Lung Adenocarcinoma	LUAD	NCIH1437_LUNG	2.91365	Yes	Yes	Yes	0.744968
KNS-62	Lung	Squamous Cell Lung Carcinoma	LUSC	KNS62_LUNG	2.60655	Yes	Yes	Yes	0.823356
NCI-H1573	Lung	Lung Adenocarcinoma	LUAD	NCIH1573_LUNG	1.71738	Yes	Yes	Yes	0.85457
ChaGo-K-1	Lung	Other Solid Carcinomas	CANNOT_CLASSIFY	CHAGOK1_LUNG	2.18446	Yes	Yes	Yes	0.95351
NCI-H28	Lung	Mesothelioma		NCIH28_PLEURA	3.86241	Yes	Yes	Yes	0.769063
NCI-H2170	Lung	Squamous Cell Lung Carcinoma	LUSC	NCIH2170_LUNG	5.67316	Yes	Yes	Yes	0.810232
MSTO-211H	Lung	Mesothelioma		MSTO211H_PLEURA	3.55118	Yes	Yes	Yes	0.630636
COR-L279	Lung	Small Cell Lung Carcinoma	NOT_TCGA	CORL279_LUNG	3.26697	Yes	Yes	Yes	0.678248
ABC-1	Lung	Lung Adenocarcinoma	LUAD	ABC1_LUNG	2.48355	Yes	Yes	Yes	0.902827
NCI-H2172	Lung	Non-Small Cell Lung Carcinoma	CANNOT_CLASSIFY	NCIH2172_LUNG	4.3401	Yes	Yes	Yes	0.860134
NCI-H1792	Lung	Lung Adenocarcinoma	LUAD	NCIH1792_LUNG	2.25242	Yes	Yes	Yes	0.741006
LCLC-103H	Lung	Non-Small Cell Lung Carcinoma	NOT_TCGA	LCLC103H_LUNG	3.96525	Yes	Yes	Yes	0.832296
A427	Lung	Other Solid Carcinomas	CANNOT_CLASSIFY	A427_LUNG	3.20217	Yes	Yes	Yes	0.723979
NCI-H2023	Lung	Non-Small Cell Lung Carcinoma	LUAD	NCIH2023_LUNG	2.59777	Yes	Yes	Yes	0.909976
NCI-H2452	Lung	Mesothelioma		NCIH2452_PLEURA	3.38184	Yes	Yes	Yes	0.888998
NCI-H2087	Lung	Lung Adenocarcinoma	LUAD	NCIH2087_LUNG	2.48637	Yes	Yes	Yes	0.660016
NCI-H2291	Lung	Lung Adenocarcinoma	LUAD	NCIH2291_LUNG	2.93501	Yes	Yes	Yes	0.735527
NCI-H23	Lung	Lung Adenocarcinoma	LUAD	NCIH23_LUNG	2.98867	Yes	Yes	Yes	0.800595
NCI-H2110	Lung	Non-Small Cell Lung Carcinoma	CANNOT_CLASSIFY	NCIH2110_LUNG	2.71782	Yes	Yes	Yes	0.554846
HARA	Lung	Squamous Cell Lung Carcinoma	LUSC	HARA_LUNG	2.82878	Yes	Yes	Yes	0.87097
NCI-H520	Lung	Squamous Cell Lung Carcinoma	LUSC	NCIH520_LUNG	4.77092	Yes	Yes	Yes	0.693747
EKVX	Lung	Non-Small Cell Lung Carcinoma	LUAD	EKVX_LUNG	2.87457	Yes	Yes	Yes	0.867755
HCC-366	Lung	Other Solid Carcinomas	NOT_TCGA	HCC366_LUNG	2.48726	Yes	Yes	Yes	0.723266
NCI-H1666	Lung	Lung Adenocarcinoma	LUAD	NCIH1666_LUNG	3.01287	Yes	Yes	Yes	0.876523
NCI-H1650	Lung	Lung Adenocarcinoma	LUAD	NCIH1650_LUNG	2.08192	Yes	Yes	Yes	0.842671
NCI-H441	Lung	Lung Adenocarcinoma	LUAD	NCIH441_LUNG	2.74266	Yes	Yes	Yes	0.724023
SW1573	Lung	Lung Adenocarcinoma	LUAD	SW1573_LUNG	3.44661	Yes	Yes	Yes	0.882546
NCI-H1568	Lung	Lung Adenocarcinoma	LUAD	NCIH1568_LUNG	2.5968	Yes	Yes	Yes	0.952622
HCC-15	Lung	Squamous Cell Lung Carcinoma	LUSC	HCC15_LUNG	1.71216	Yes	Yes	Yes	0.798279
NCI-H3122	Lung	Lung Adenocarcinoma	LUAD	NCIH3122_LUNG	3.86116	Yes	Yes	Yes	0.754261
NCI-H2122	Lung	Lung Adenocarcinoma	LUAD	NCIH2122_LUNG	2.54456	Yes	Yes	Yes	0.641185
NCI-H1693	Lung	Lung Adenocarcinoma	LUAD	NCIH1693_LUNG	2.83817	Yes	Yes	Yes	0.897549
KURAMOCHI	Ovary	Ovarian Carcinoma	CANNOT_CLASSIFY	KURAMOCHI_OVARY	2.73634	Yes	Yes	Yes	0.93301
OVISE	Ovary	Ovarian Carcinoma	OV	OVISE_OVARY	2.87474	Yes	Yes	Yes	0.914691
Caov-3	Ovary	Ovarian Carcinoma	OV	CAOV3_OVARY	3.25561	Yes	Yes	Yes	0.849493
JHOS-2	Ovary	Ovarian Carcinoma	OV	JHOS2_OVARY	2.786	Yes	Yes	Yes
TOV-21G	Ovary	Ovarian Carcinoma	OV	TOV21G_OVARY	2.04809	Yes	Yes	Yes	0.770184
OV-90	Ovary	Ovarian Carcinoma	OV	OV90_OVARY	1.92837	Yes	Yes	Yes	0.829517
ES-2	Ovary	Ovarian Carcinoma	OTHER	ES2_OVARY	3.00854	Yes	Yes	Yes	0.915043
SK-OV-3	Ovary	Ovarian Carcinoma	OV	SKOV3_OVARY	3.83443	Yes	Yes	Yes	0.879897
EFO-21	Ovary	Ovarian Carcinoma	OV	EFO21_OVARY	2.88396	Yes	Yes	Yes	0.931705
JHOS-4	Ovary	Ovarian Carcinoma	OV	JHOS4_OVARY	3.01355	Yes	Yes	Yes	0.87399
OVTOKO	Ovary	Ovarian Carcinoma	OV	OVTOKO_OVARY	3.37598	Yes	Yes	Yes	0.794635
OVCAR-8	Ovary	Ovarian Carcinoma	OV	OVCAR8_OVARY	2.54012	Yes	Yes	Yes	0.902546
EFO-27	Ovary	Ovarian Carcinoma	OTHER	EFO27_OVARY	2.03374	Yes	Yes	Yes	0.786039
A2780	Ovary	Ovarian Carcinoma		A2780_OVARY	2.01434	Yes	Yes	Yes	0.932282
OVCAR-5	Ovary	Ovarian Carcinoma	OV	OVCAR5_OVARY	2.47839	Yes	Yes	Yes	0.92356
YAPC	Pancreas	Pancreatic Carcinoma	PAAD	YAPC_PANCREAS	3.22671	Yes	Yes	Yes	0.916977
AsPC-1	Pancreas	Pancreatic Carcinoma	PAAD	ASPC1_PANCREAS	2.52377	Yes	Yes	Yes	0.458899
PSN1	Pancreas	Pancreatic Carcinoma	PAAD	PSN1_PANCREAS	2.85633	Yes	Yes	Yes	0.545825
DAN-G	Pancreas	Pancreatic Carcinoma	PAAD	DANG_PANCREAS	3.04379	Yes	Yes	Yes	0.915028
CFPAC-1	Pancreas	Pancreatic Carcinoma	PAAD	CFPAC1_PANCREAS	3.316	Yes	Yes	Yes	0.842251
SUIT-2	Pancreas	Pancreatic Carcinoma	PAAD	SUIT2_PANCREAS	3.61809	Yes	Yes	Yes	0.717619
KP-3	Pancreas	Pancreatic Carcinoma	OTHER	KP3_PANCREAS	2.74091	Yes	Yes	Yes	0.762239
CHP-212	Peripheral Nervous System	Neuroblastoma		CHP212_AUTONOMIC_GANGLIA	2.02883	Yes	Yes	Yes	0.58372
SIMA	Peripheral Nervous System	Neuroblastoma		SIMA_AUTONOMIC_GANGLIA	3.95992	Yes	Yes	Yes	0.886085
KP-N-YN	Peripheral Nervous System	Neuroblastoma		KPNYN_AUTONOMIC_GANGLIA	1.96647	Yes	Yes	Yes	0.822324
SK-N-DZ	Peripheral Nervous System	Neuroblastoma		SKNDZ_AUTONOMIC_GANGLIA	3.99693	Yes	Yes	Yes	0.916393
MHH-NB-11	Peripheral Nervous System	Neuroblastoma		MHHNB11_AUTONOMIC_GANGLIA	2.48077	Yes	Yes	Yes	0.809781
KELLY	Peripheral Nervous System	Neuroblastoma	OTHER	KELLY_AUTONOMIC_GANGLIA	2.08179	Yes	Yes	Yes	0.888671
SK-N-AS	Peripheral Nervous System	Neuroblastoma		SKNAS_AUTONOMIC_GANGLIA	2.02689	Yes	Yes	Yes	0.859573
SK-N-FI	Peripheral Nervous System	Neuroblastoma		SKNFI_AUTONOMIC_GANGLIA	2.10748	Yes	Yes	Yes	0.697437
MEL-JUSO	Skin	Melanoma	SKCM	MELJUSO_SKIN	2.21136	Yes	Yes	Yes	0.868133
IGR-1	Skin	Melanoma	SKCM	IGR1_SKIN	3.20521	Yes	Yes	Yes	0.821193
MEL-HO	Skin	Melanoma	SKCM	MELHO_SKIN	3.2144	Yes	Yes	Yes	0.577445
WM793B	Skin	Melanoma	SKCM	WM793_SKIN	2.20733	Yes	Yes	Yes	0.907219
A2058	Skin	Melanoma	SKCM	A2058_SKIN	2.1858	Yes	Yes	Yes	0.946583
UACC-62	Skin	Melanoma	SKCM	UACC62_SKIN	1.89117	Yes	Yes	Yes	0.897537
SK-MEL-30	Skin	Melanoma	SKCM	SKMEL30_SKIN	3.76942	Yes	Yes	Yes
COLO-800	Skin	Melanoma	SKCM	COLO800_SKIN	2.7716	Yes	Yes	Yes	0.579852
SK-MEL-24	Skin	Melanoma	SKCM	SKMEL24_SKIN	2.00376	Yes	Yes	Yes	0.884571
COLO-679	Skin	Melanoma	SKCM	COLO679_SKIN	2.1132	Yes	Yes	Yes	0.645268
RPMI-7951	Skin	Melanoma	SKCM	RPMI7951_SKIN	2.5571	Yes	Yes	Yes	0.873998
C32	Skin	Melanoma	SKCM	C32_SKIN	2.05633	Yes	Yes	Yes	0.679072
IPC-298	Skin	Melanoma	SKCM	IPC298_SKIN	3.56462	Yes	Yes	Yes
WM-115	Skin	Melanoma	SKCM	WM115_SKIN	2.04474	Yes	Yes	Yes	0.508038
HT-144	Skin	Melanoma	SKCM	HT144_SKIN	2.77234	Yes	Yes	Yes	0.739683
RVH-421	Skin	Melanoma	SKCM	RVH421_SKIN	3.11397	Yes	Yes	Yes	0.748081
UACC-257	Skin	Melanoma	SKCM	UACC257_SKIN	1.81336	Yes	Yes	Yes
GCT	Soft Tissue	Other Solid Carcinomas		GCT_SOFT_TISSUE	2.98775	Yes	Yes	Yes	0.868614
HT-1080	Soft Tissue	Other Solid Carcinomas		HT1080_SOFT_TISSUE	2.04013	Yes	Yes	Yes	0.826119
RKN	Soft Tissue	Other Solid Carcinomas		RKN_SOFT_TISSUE	4.38595	Yes	Yes	Yes	0.897156
SW982	Soft Tissue	Other Solid Carcinomas		SW982_SOFT_TISSUE	2.05665	Yes	Yes	Yes	0.759704
RD	Soft Tissue	Rhabdomyosarcoma		RD_SOFT_TISSUE	2.27145	Yes	Yes	Yes	0.847617
NUGC-3	Stomach	Gastric Carcinoma	STAD	NUGC3_STOMACH	2.47317	Yes	Yes	Yes	0.885146
NCI-N87	Stomach	Gastric Carcinoma	STAD	NCIN87_STOMACH	1.84557	Yes	Yes	Yes	0.768265
AGS	Stomach	Gastric Carcinoma	STAD	AGS_STOMACH	2.12741	Yes	Yes	Yes	0.732382
FU97	Stomach	Gastric Carcinoma	STAD	FU97_STOMACH	2.86439	Yes	Yes	Yes	0.86293
NCI-SNU-1	Stomach	Gastric Carcinoma	STAD	SNU1_STOMACH	2.0137	Yes	Yes	Yes	0.832674
GCIY	Stomach	Gastric Carcinoma	STAD	GCIY_STOMACH	2.73775	Yes	Yes	Yes	0.818183
HGC-27	Stomach	Gastric Carcinoma	STAD	HGC27_STOMACH	3.07488	Yes	Yes	Yes	0.710031
8305C	Thyroid	Thyroid Gland Carcinoma	THCA	8305C_THYROID	3.13407	Yes	Yes	Yes	0.805776
