# Supplementary material for: Structural rearrangements generate cell-specific, gene-independent CRISPR-Cas9 loss of fitness effects
Source: Genome Biol. 2019 Feb 5;20:27. doi: 10.1186/s13059-019-1637-z (PMC6362594; doi:10.1186/s13059-019-1637-z)
Supplement: Supplementary file 3 — Table S2. Mean gene copy-number ratios of cancer associated genes across the cancer cell line panel. (XLSX 14 kb) [file 13059_2019_1637_MOESM3_ESM.xlsx]

## Sheet: Sheet1
Supplementary Table 2. Mean gene copy-number ratios of cancer associated genes across the cancer cell lines panel
Gene	Ratio	MOA
CDKN2A	0.578065	Loss of function
PBRM1	0.85697	Loss of function
BAP1	0.858126	Loss of function
RHOA	0.86138	Activating
SETD2	0.865422	Loss of function
TP53	0.869515	Loss of function
GPS2	0.879081	Loss of function
CTNNB1	0.880489	Activating
SMAD4	0.881212	Loss of function
PRPF8	0.886056	Activating
ARID1A	0.889078	Loss of function
MAP2K4	0.892363	Loss of function
STK11	0.893337	Loss of function
NEDD4L	0.898402	Activating
WHSC1L1	0.901928	Loss of function
MBD1	0.903242	Loss of function
PIK3R1	0.903285	Loss of function
ERBB2IP	0.905871	Loss of function
TGFBR2	0.905914	Loss of function
EPHA2	0.906402	Loss of function
MAP3K1	0.907603	Loss of function
MTOR	0.911668	Activating
HRAS	0.913646	Activating
CAST	0.922551	Loss of function
RASA1	0.925046	Loss of function
NCOR1	0.925262	Loss of function
NUP98	0.932273	Activating
VHL	0.933448	Loss of function
APC	0.934026	Loss of function
MLLT4	0.936139	Loss of function
QKI	0.94415	Loss of function
FBN2	0.945003	Activating
MAP3K4	0.946093	Activating
SMAD2	0.948433	Loss of function
SMARCA4	0.949645	Loss of function
RHEB	0.950574	Activating
SYNE1	0.954321	Activating
NF1	0.955109	Loss of function
CARM1	0.955288	Activating
KEAP1	0.955851	Activating
HSPA8	0.956452	Activating
EZH2	0.956895	Loss of function
CUL1	0.956895	Loss of function
FOXA2	0.957446	Loss of function
FN1	0.958101	Loss of function
MED23	0.958759	Loss of function
IDH1	0.960957	Activating
MYB	0.962829	Loss of function
FAT1	0.964791	Loss of function
LCP1	0.965507	Loss of function
RB1	0.965678	Loss of function
ACO1	0.965942	Loss of function
BRAF	0.967126	Activating
NR4A2	0.967792	Loss of function
SACS	0.968655	Activating
AKT1	0.968905	Activating
MAST2	0.969381	Loss of function
MGA	0.969919	Loss of function
GATA3	0.970538	Loss of function
NRAS	0.97111	Activating
B2M	0.971283	Loss of function
CREBBP	0.971397	Loss of function
BCLAF1	0.972012	Activating
DICER1	0.972161	Loss of function
WT1	0.972698	Loss of function
GUSB	0.973183	Loss of function
CSDE1	0.973262	Loss of function
RPL5	0.97583	Loss of function
APAF1	0.975879	Loss of function
TP53BP1	0.976127	Loss of function
ZNF844	0.976777	Activating
ZMYM2	0.977094	Loss of function
EP300	0.977509	Loss of function
HMGXB4	0.978132	Loss of function
ZNF91	0.978267	Activating
GNAI1	0.979362	Loss of function
NCOR2	0.979799	Activating
PTEN	0.980091	Loss of function
SUZ12	0.980806	Loss of function
KIAA1109	0.98094	Activating
TOM1	0.981223	Loss of function
CASP8	0.981653	Loss of function
AJUBA	0.982777	Loss of function
GNPTAB	0.983112	Loss of function
TCF7L2	0.98351	Loss of function
TET2	0.98386	Loss of function
TCF12	0.984401	Loss of function
ACVR1B	0.984415	Loss of function
MAX	0.986223	Activating
FBXW7	0.986713	Loss of function
ADAM10	0.98741	Activating
BRCA2	0.987932	Loss of function
BRCA1	0.988376	Loss of function
NTN4	0.988467	Activating
ATM	0.988813	Loss of function
CHEK2	0.988841	Loss of function
SF3B1	0.989015	Activating
CHD8	0.98945	Loss of function
CDKN1B	0.989662	Loss of function
ARHGAP35	0.989816	Loss of function
FLT3	0.990094	Activating
PTPN11	0.992346	Activating
METTL14	0.992922	Activating
CYLD	0.994231	Loss of function
CHD4	0.99501	Activating
ZFP36L1	0.995199	Loss of function
ERBB3	0.995271	Activating
ABCB1	0.996039	Activating
ERCC2	0.996136	Activating
TBX3	0.996624	Loss of function
NSD1	0.998025	Loss of function
MET	0.998253	Activating
RUNX1	0.99852	Loss of function
ARID2	0.999156	Loss of function
SIN3A	1.0003	Activating
U2AF1	1.002	Activating
FGFR2	1.00251	Activating
DIS3	1.00277	Activating
NFE2L2	1.00334	Activating
SOX17	1.00661	Activating
MED17	1.00724	Activating
CIC	1.00738	Loss of function
ZFHX3	1.00813	Loss of function
DNMT3A	1.00978	Loss of function
MMP2	1.01061	Activating
CDH1	1.01451	Loss of function
NUP93	1.01459	Loss of function
CTCF	1.01466	Loss of function
CCAR1	1.01681	Loss of function
CAD	1.01697	Activating
MAP2K1	1.0186	Activating
SMARCB1	1.01885	Loss of function
CBFB	1.01979	Loss of function
ALK	1.02396	Activating
PPP2R1A	1.02439	Activating
TJP2	1.02503	Activating
BRE	1.02515	Loss of function
FOXA1	1.02649	Loss of function
PLCG1	1.0291	Activating
MAP4K3	1.03072	Loss of function
ZNF814	1.03517	Activating
IDH2	1.03567	Activating
ZNF750	1.03622	Loss of function
ANK3	1.03745	Activating
TFDP1	1.03911	Activating
GOT2	1.03946	Activating
ARID5B	1.04096	Loss of function
FGFR3	1.04136	Activating
CTNND1	1.04157	Loss of function
SOS1	1.04415	Activating
CLTC	1.04575	Activating
H3F3C	1.04626	Activating
ZFP36L2	1.0478	Loss of function
RAC1	1.04814	Activating
CDK12	1.04913	Loss of function
ASXL1	1.04951	Loss of function
PPP6C	1.04977	Loss of function
ELF3	1.04985	Loss of function
HSP90AB1	1.04989	Loss of function
ADCY1	1.04999	Activating
CDKN1A	1.05208	Loss of function
ING1	1.05454	Loss of function
DHX9	1.05463	Activating
PPM1D	1.05932	Loss of function
HLA-A	1.05947	Loss of function
HLA-B	1.06173	Loss of function
ASPM	1.06272	Activating
IRS2	1.0631	Loss of function
KALRN	1.06325	Activating
CFH	1.06359	Activating
CEBPA	1.06538	Loss of function
NOTCH1	1.06588	Loss of function
TSC1	1.07125	Loss of function
KIT	1.07745	Activating
DDX5	1.07763	Loss of function
TXNIP	1.07868	Activating
AXIN2	1.0835	Loss of function
INPPL1	1.08526	Loss of function
PRKAR1A	1.08617	Loss of function
KRAS	1.0906	Activating
GNAS	1.09433	Activating
SETDB1	1.1066	Activating
FLG	1.10687	Activating
LZTR1	1.10838	Activating
TBL1XR1	1.1352	Loss of function
EIF4A2	1.14196	Activating
EGFR	1.14472	Activating
PIK3CA	1.14686	Activating
MECOM	1.14689	Activating
RAD21	1.15623	Loss of function
TRIO	1.17019	Activating
CTTN	1.28538	Activating
CCND1	1.30637	Activating
